# Supplementary material for: Rapid Profiling of Volatile Organic Compounds Associated with Plant-Based Milks Versus Bovine Milk Using an Integrated PTR-ToF-MS and GC-MS Approach
Source: Molecules. 2025 Feb 7;30(4):761. doi: 10.3390/molecules30040761 (PMC11858441; doi:10.3390/molecules30040761)
Supplement: Supplementary file 1 [file molecules-30-00761-s001.zip]

Archive with 1 entries (1 files):
- molecules-3440701-supplementary.pdf
